# Supplementary material for: Comparing the Healing Abilities of Fluorapatite and Hydroxyapatite Ceramics in Regenerating Bone Tissue: An In Vivo Study
Source: Materials (Basel). 2023 Aug 31;16(17):5992. doi: 10.3390/ma16175992 (PMC10488477; doi:10.3390/ma16175992)
Supplement: Supplementary file 1 [file materials-16-05992-s001.zip]

Archive with 1 entries (1 files):
- materials-2561222-supplementary.pdf
